# Supplementary material for: Long-Term Incidence of Total Knee Arthroplasty after Open Reduction and Internal Fixation of Proximal Tibial and Distal Femoral Fractures: A Nationwide Cohort Study
Source: J Clin Med. 2021 Dec 2;10(23):5685. doi: 10.3390/jcm10235685 (PMC8658582; doi:10.3390/jcm10235685)
Supplement: Supplementary file 1 [file jcm-10-05685-s001.zip]

Archive with 1 entries (1 files):
- jcm-1476878-supplementary.pdf
